# Supplementary material for: Aging-Dependent Altered Transcriptional Programs Underlie Activity Impairments in Human C9orf72-Mutant Motor Neurons
Source: Front Mol Neurosci. 2022 Jun 14;15:894230. doi: 10.3389/fnmol.2022.894230 (PMC9237792; doi:10.3389/fnmol.2022.894230)
Supplement: Supplementary Table 1 — Detailed statistical analysis in longitudinal MEA experiments. [file Table_1.xlsx]

## Sheet: Table 1
	Figure		DIV21 CTL vs C9 (Mann-Whitney-U-test merged by genotype)					DIV42 CTL vs C9 (Mann-Whitney-U-test merged by genotype)					C9: DIV21 vs DIV42 (Wilcoxon signed-rank test)					CTL: DIV21 vs DIV42 (Wilcoxon signed-rank test)
			n (Healthy I/Healthy II/ALS_C9orf72 I/ALS_C9orf72 II)	p-value	adjusted p-value (Bonferroni)	Summary		n (Healthy I/Healthy II/ALS_C9orf72 I/ALS_C9orf72 II)	p-value	adjusted p-value (Bonferroni)	Summary		number of pairs (ALS_C9orf72 I/ALS_C9orf72 II)	p-value	adjusted p-value (Bonferroni)	Summary		number of pairs (Healthy I/Healthy II)	p-value	adjusted p-value (Bonferroni)	Summary
Firing Rate	2B		6/12/13/9	<0.0001	<0.0004	***		6/12/13/9	0.0124	0.0496	*		13/9	0.0127	0.0508			6/12	0.0224	0.0896
ISI (Interspike interval)	2C		6/12/13/8	0.0431	0.1724			6/12/13/9	0.0703	0.2812			13/8	0.0004	0.0016	**		6/12	0.1415	0.566
Spike Amplitude	2D		6/12/13/9	0.8825	1			6/12/13/9	0.0007	0.0028	**		13/9	0.0391	0.1564			6/12	0.4752	1
Burst Frequency	2E		6/12/13/9	0.01	0.04	*		6/12/13/9	<0.0001	<0.0004	***		13/9	0.6292	1			6/12	0.0257	0.1028
Proportion of spikes within Burst	Suppl. Fig. 5A		6/12/13/9	0.1004	0.4016			6/12/13/9	0.0012	0.0048	**		13/9	0.924	1			6/12	0.0599	0.2396
Burst peak firing rate	Suppl. Fig. 5B		6/12/13/9	<0.0001	<0.0004	***		6/12/13/9	0.0279	0.1116			13/9	0.0646	0.2584			6/12	0.1104	0.4416
Burst duration	Suppl. Fig. 5C		6/12/13/9	0.0089	0.0356	*		6/12/13/9	0.0298	0.1192			13/9	0.0048	0.0192	*		6/12	0.157	0.628
Number of Spikes per Burst	Suppl. Fig. 5D		6/12/13/9	<0.0001	<0.0004	***		6/12/13/9	0.0041	0.0164	*		13/9	0.0229	0.0916			6/12	0.5226	1
significant (a = 0.05) adjusted p-value
close to significant adjusted p-value
