# Supplementary material for: Aging-Dependent Altered Transcriptional Programs Underlie Activity Impairments in Human C9orf72-Mutant Motor Neurons
Source: Front Mol Neurosci. 2022 Jun 14;15:894230. doi: 10.3389/fnmol.2022.894230 (PMC9237792; doi:10.3389/fnmol.2022.894230)
Supplement: Supplementary Table 2 — Ranking of the synaptic genes according to their loading scores in PC1. [file Table_2.xlsx]

## Sheet: Table 2 
GENE	PC1_load	RANK	Gene	D04_CTR_FIB_P61	E01_CTR_FIB_ND	E07_CTR_ESC_P30	D05_CTR_ESC_P37	E04_CTR_iPS_P07	D06_CTR_iPS_P09	D01_CTR_iPS_P61	X00_iPSC	X83_iPSC	X14_iPSC	SHH_NEG	SHH_POS	X83_MN	X00_MN	X14_MN	D52	D53	D97	R10_SC_23F08	R01_SC_25M08	R04_SC_30M08	R05_SC_35M08	R02_SC_38M08	R03_SC_39F08	R08_SC_48F08	R09_SC_53F08	B01_SOD_CER_40F23	A02_CTR_CER_53M19	A05_CTR_CER_59F05	C03_CTR_LUM_59F05	B02_SOD_CER_60F27	A03_CTR_CER_63M19	A04_CTR_CER_63M20	C01_CTR_LUM_64M12	B03_SOD_CER_66F50	A07_CTR_CER_80F24	A08_CHM_CER_ND	A09_CHM_CER_ND	A10_CHM_CER_ND	C07_CTR_OCU_59F05	C06_CTR_OCU_64M30	C05_CTR_OCU_64M12	C08_CTR_OCU_67M63			Log2 expression
HSPA8	0.19757	1	HSPA8	11.6637	11.9706	12.9492	12.2733	12.6321	12.3512	12.6636	12.3363	11.8453	11.1266	12.2794	11.9876	11.9179	12.0451	12.1747	11.9068	12.0125	11.9121	12.3227	12.3886	12.0305	11.9923	12.2928	11.936	11.9706	11.9647	11.7633	11.0502	12.8796	10.2016	10.9264	12.2186	12.1528	9.95531	11.4541	10.7573	10.8067	10.6878	10.67	10.5426	10.5643	10.7995	10.8692			13
EIF3A	0.0492836	2	EIF3A	10.6945	9.86891	10.6262	10.8716	10.5617	10.8148	10.6668	10.7962	10.9373	9.94573	10.3815	10.4994	10.2433	10.0109	9.76733	9.90294	10.2166	9.90798	9.97848	10.0456	10.146	9.9282	10.0004	10.2733	10.0712	9.59816	9.52557	9.47309	9.79943	9.11643	9.74999	9.7385	9.44673	9.64002	9.86329	8.64377	9.2777	9.55023	10.341	10.0264	9.62687	9.90935	9.38141			12
ATP6V0C	0.0456061	3	ATP6V0C	10.0638	10.5723	10.4805	9.74274	10.7048	10.9104	10.2016	9.62284	9.62422	10.1605	9.73766	9.99162	9.95832	9.9282	10.3347	10.4686	10.1346	10.5384	11.3248	11.4408	11.4027	11.6778	11.708	11.2602	11.2363	11.5451	9.50426	9.92413	9.62284	10.1336	10.118	10.1365	9.86437	9.74104	9.33179	10.7192	9.73002	9.51242	9.64511	9.98936	9.89596	9.14493	9.67666			11
RAB8A	0.0350148	4	RAB8A	8.81787	9.70726	9.89952	8.95147	9.68771	9.34298	9.79371	9.09397	8.72	8.13438	9.18937	8.86365	8.67298	9.0057	8.72146	8.59939	8.84028	9.02387	9.37069	8.76798	9.14065	9.13441	9.00634	9.02852	9.0498	9.2008	7.42047	7.64166	6.99095	7.99753	7.2817	7.85763	7.78742	7.84398	7.70036	6.62942	7.49293	6.66773	7.19497	7.03493	8.12958	7.49685	7.76633			10
ADAM10	0.0334688	5	ADAM10	10.051	10.1689	9.92413	10.5483	10.2128	11.0894	10.0568	9.98936	10.3441	10.7711	10.501	10.6419	10.0821	10.0961	9.85718	9.87093	10.1902	9.9152	9.90713	10.3182	10.5879	9.94041	10.4387	10.409	10.6068	10.0811	9.75318	9.69217	8.92453	9.1156	9.47382	9.01162	9.17207	10.2895	9.67748	9.68991	9.85241	9.45583	10.7927	9.43143	9.84759	10.1376	10.3878			9
HSPB1	0.0317928	6	HSPB1	10.4196	11.7761	10.2236	9.3537	10.3116	10.4701	10.4642	9.42986	9.24319	9.42844	8.8299	7.19968	9.52316	9.62284	8.9042	8.18049	8.07118	9.50426	9.67311	10.5426	10.4805	10.6366	10.0681	9.9397	9.97315	10.8481	9.68422	10.786	10.1657	8.82865	10.7754	11.0502	10.0475	9.46273	8.8329	10.5923	7.97365	9.45426	8.21199	8.67968	7.61353	6.68786	8.50407			8
SNAPIN	0.0287768	7	SNAPIN	9.74274	10.2166	9.14343	8.92277	9.20817	8.63935	9.22844	10.3058	9.26065	10.1735	10.1212	9.5873	10.4152	10.7246	10.7789	9.87265	10.2212	10.3427	10.1147	10.1376	9.88429	10.3895	10.1336	9.93861	10.1513	10.1892	9.51916	9.11986	9.51373	9.14551	9.55471	8.86264	10.214	9.44612	8.3594	9.16556	9.05775	8.66619	8.6979	9.54705	8.54341	8.98295	10.1336			7
ABI1	0.0135015	8	ABI1	6.89043	9.38601	8.542	7.95073	8.75281	8.48856	8.2097	7.63541	7.88144	8.27782	7.78696	7.70339	7.31481	7.6985	7.4366	7.85836	7.79077	7.70399	8.81581	8.23119	8.12341	8.69432	7.90212	8.31089	8.8049	7.94429	7.41137	6.6868	8.06983	4.91878	5.32492	8.23945	7.40708	5.76954	7.19653	7.1568	5.81097	7.49063	6.46051	6.609	6.95363	8.17124	5.60507			6
DNAJB1	0.0106489	9	DNAJB1	8.91235	9.38141	9.05481	7.91772	8.83121	8.85344	9.00133	8.77623	8.50666	8.22954	8.89443	8.57337	8.66849	8.56397	8.59429	8.3429	8.47601	8.68421	10.1365	10.9408	9.89685	10.4294	9.76133	9.90393	9.7791	10.9521	8.1006	10.2333	9.28705	8.9966	8.84722	9.93746	9.29106	7.49213	8.6575	9.52228	7.73249	9.5029	7.5138	8.9215	8.25981	8.02052	8.50311			5
HOMER3	0.00945945	10	HOMER3	7.97465	8.36628	6.88915	6.59058	7.40551	6.51297	6.26084	7.57046	6.8682	8.03549	7.31084	7.06831	6.59892	6.57733	6.71572	6.44033	6.76614	5.804	8.37109	8.49073	8.30691	8.95922	7.91351	8.51726	8.65069	8.99688	6.72421	5.98938	5.56412	6.81131	6.58804	7.24748	5.68028	7.00923	5.62554	6.02797	7.41334	6.05849	6.68261	5.8899	6.49954	5.32734	6.55383			4
BLOC1S6	0.00841733	11	BLOC1S6	7.4602	7.8226	7.40791	6.70054	7.4319	8.4806	6.96352	7.66181	7.19053	7.48474	6.78242	7.7198	7.35596	7.2283	7.17676	7.18951	6.99458	5.5777	6.53144	8.04444	7.57471	7.29935	7.88858	7.72597	7.78147	7.65763	7.0651	6.09403	7.7368	5.46685	5.55041	7.9794	6.51607	5.11101	6.79616	6.0408	4.26157	6.15482	5.77137	5.14216	3.96314	6.2551	3.49865			3
STON2	0.00834481	12	STON2	5.54208	4.94802	8.12537	8.25149	8.8553	7.32758	8.82201	9.4591	7.3487	8.08321	8.181	9.29237	7.34419	7.85803	8.43927	8.15597	8.20347	9.57717	8.77228	8.55477	8.67393	8.67913	8.74243	8.67913	8.71694	8.49133	6.56945	8.15408	6.44102	8.19504	7.43522	6.52192	6.29	7.33922	7.33922	6.73252	7.37822	6.47807	7.55575	8.94929	8.62932	8.48696	9.04136			2
DNM2	0.00749362	13	DNM2	6.5885	7.50515	7.36169	6.638	7.41282	7.06655	7.14849	6.99697	6.83598	7.66181	6.8699	6.3057	6.24713	6.3659	6.2537	5.7267	5.75658	6.3078	7.76346	7.93833	8.20246	8.84273	8.02665	7.54272	7.8272	7.92147	5.52351	5.57291	5.67228	6.09312	6.84488	6.54416	6.25815	6.28608	6.3063	6.14934	5.5945	6.14064	5.21519	6.00068	5.25788	6.06591	7.0108
SLC16A3	0.00748614	14	SLC16A3	8.59025	9.52875	6.7651	5.19984	6.41621	8.08217	5.83024	5.25699	6.27752	4.6089	5.88287	5.03299	7.21874	7.7397	7.90179	3.92074	3.80018	4.97912	5.51498	5.08146	4.19759	5.91215	4.51936	4.51658	5.04667	6.41168	5.01256	6.02589	6.71837	5.39632	5.46534	7.69566	7.06655	4.8243	4.24162	6.04738	4.86691	5.79519	4.48935	5.56543	4.78685	4.04644	5.64689
DLG5	0.00732973	15	DLG5	8.76679	9.34298	9.49172	9.49247	9.63709	9.31527	9.90602	9.07434	9.14208	9.88324	9.53325	9.60052	9.54172	9.85718	9.65646	10.2005	10.2375	9.77827	8.09913	8.53687	8.384	7.97709	7.96865	8.42841	8.59698	7.76738	9.87265	9.40899	8.12131	7.34742	10.0732	8.73063	8.61331	8.85693	9.32646	8.86797	9.80195	9.8665	9.77478	7.76346	9.03961	8.72847	9.07605
DLG1	0.00512327	16	DLG1	7.56693	7.94823	7.4591	7.29543	7.65679	7.54029	7.58642	7.56862	7.52821	7.57571	7.80927	6.62279	7.02699	6.65603	5.98554	6.65603	6.36189	6.51424	8.20246	8.67298	8.28799	7.80666	8.34539	7.99938	8.69591	8.7301	7.40889	6.2366	6.51802	5.20728	5.315	5.91788	6.65603	7.39654	6.25629	6.28284	8.16719	7.15315	8.44838	6.03401	7.58357	7.44434	7.29431
NAPA	0.00507389	17	NAPA	6.74714	8.45373	7.44145	5.70709	7.43955	6.95243	6.84699	5.97545	5.25285	6.0508	6.04863	5.95721	5.47094	5.33355	5.46262	5.56243	5.46999	4.3325	7.50692	7.86224	7.88725	8.02881	8.22083	7.67778	7.76941	8.13689	5.75115	4.75806	7.09929	5.62303	6.98964	7.67629	6.8434	4.78779	5.74617	6.31007	3.75262	5.73644	4.67079	6.89678	5.00175	4.47993	5.93798
GRIA1	0.00466815	18	GRIA1	9.09578	8.54858	5.19125	4.74409	4.62041	4.9889	5.70332	4.46252	4.25644	4.65347	7.78648	8.60131	8.37819	9.0913	8.76404	9.43424	8.52234	8.07659	6.61111	5.87602	5.81722	6.50086	6.77146	7.03832	6.19364	5.90987	4.85375	5.64689	5.26551	4.87957	6.71131	3.8325	4.64017	4.12458	6.38698	4.70862	4.51273	4.53028	5.20634	8.36628	8.43969	7.96593	7.12784
VAMP2	0.00405767	19	VAMP2	6.49005	7.26494	6.62827	5.84742	6.75368	6.3832	6.00237	5.93011	5.66009	5.95018	6.79974	6.87151	6.33416	6.23457	6.2407	6.4362	6.54134	6.35264	9.86166	9.58969	9.38873	10.1115	9.70811	9.32562	8.98531	9.68519	7.33393	6.44467	6.24927	7.63666	7.0885	7.32758	6.56427	6.75914	7.13712	6.48286	7.91247	6.24167	7.8226	8.28228	6.91211	7.48616	7.68984
CASK	0.000914316	20	CASK	7.84485	7.5581	8.33797	8.9557	8.57805	9.32344	8.32415	8.31373	8.80957	9.09756	8.17271	8.82307	8.96455	8.53868	9.37449	8.61858	8.22685	8.07572	9.45583	8.94895	8.834	8.86937	8.5152	8.59068	9.12537	9.19267	8.80776	8.09447	8.4811	7.64774	7.66676	8.65697	8.07916	8.32989	8.33983	8.25195	8.29387	8.2367	7.89291	9.2008	9.48042	9.64682	7.34419
DLG4	0.000697514	21	DLG4	5.81258	6.18119	5.85144	5.97627	5.79125	5.51066	5.52505	6.46051	6.20022	6.46967	6.39484	6.79974	6.64086	6.62849	6.88952	7.48759	7.23791	6.94805	6.05849	5.3895	5.7819	6.15041	6.31289	5.59085	5.96666	6.5059	6.78733	4.86876	5.58005	5.66009	4.90293	5.27748	4.76349	5.179	6.77369	5.67956	6.22977	5.94596	6.26908	6.34248	6.15641	6.52089	4.97339
HGS	-0.000577244	22	HGS	8.452	8.64884	8.89273	7.07664	8.47878	7.84537	7.16167	7.70226	7.23343	6.67784	6.9935	6.81029	7.0529	7.48033	7.48409	7.26195	6.83644	6.87298	8.44948	8.99834	8.7562	8.52058	9.0179	8.56064	8.48169	8.8489	8.03652	8.21098	7.71649	8.0977	7.53825	8.79725	8.03337	7.3063	6.85175	8.85132	7.93652	8.19002	7.6849	8.66942	7.42676	7.18067	8.34379
GRM1	-0.00309399	23	GRM1	4.60043	4.56395	4.32848	4.32001	4.32574	4.01041	4.58438	4.08208	4.30407	4.8243	3.40114	3.73274	5.59365	5.62472	5.84303	7.34697	6.25815	6.19166	5.38277	5.07923	4.82534	4.93369	5.99393	5.52562	5.53653	4.9742	6.38217	6.02935	4.64282	7.24098	5.40962	3.8325	5.64517	4.31564	4.71228	4.96473	5.03504	4.21763	5.129	5.52351	5.90261	7.87804	4.61294
HOMER1	-0.0033888	24	HOMER1	6.55989	5.97087	8.05745	8.4977	8.09724	8.18595	7.93003	8.39035	8.13521	8.64783	7.53701	7.7804	7.08117	6.55383	7.56744	7.92286	7.05233	6.75914	5.99077	6.67359	6.74778	5.44587	6.39742	6.19895	6.35628	5.52264	8.41558	7.89048	6.54466	8.07965	8.20889	7.31358	6.90847	7.9236	8.49947	8.28817	8.12905	8.18959	7.86373	7.46838	7.40241	8.18553	7.89154
SYNPR	-0.00422583	25	SYNPR	2.68683	3.32007	3.70726	4.30708	3.62919	4.44553	2.90279	3.46767	4.00287	3.85229	4.52916	3.56114	6.13841	7.07979	6.32956	8.07572	6.57597	6.87983	7.17934	5.24609	6.04383	6.83598	5.17678	8.64733	7.76887	5.58243	4.30407	4.16052	4.66386	6.42142	6.64331	4.23765	4.16988	5.52562	5.27029	3.62919	3.72641	4.50847	3.76386	7.45326	8.13521	8.26636	8.35491
SHANK3	-0.00489076	26	SHANK3	6.36513	5.16674	5.23248	5.58077	5.32492	5.58512	4.92917	6.06033	5.804	5.80606	6.90497	6.7387	6.28022	6.41724	6.29979	6.73252	6.20888	7.09609	8.19586	8.17898	8.22722	7.70186	8.34413	8.04255	8.23809	8.1868	6.90847	7.78251	6.43878	7.7981	7.36169	6.28729	7.01931	7.6396	5.98729	7.89735	6.47242	6.83644	7.30522	7.13534	7.96316	6.88952	8.66291
GRM3	-0.0060878	27	GRM3	4.89341	5.18046	4.54103	4.84138	4.78449	4.90642	4.64704	5.56322	5.72599	5.13932	5.45638	5.28931	6.26448	6.35573	7.09981	9.06128	8.13929	8.21351	8.63935	9.25859	9.19718	7.8648	9.73176	9.23669	9.19777	9.21651	6.40713	7.39371	6.62871	7.50993	8.12239	6.44763	7.19497	8.12175	7.28254	5.47577	7.33661	6.25629	7.82425	8.07623	8.03337	8.4441	9.32776
APBA1	-0.00617868	28	APBA1	6.37346	6.4327	4.79421	4.32574	4.62041	4.75005	5.40736	4.41575	4.50564	3.91843	5.51066	6.58079	5.89281	5.72113	6.44886	7.84758	6.9997	7.72346	7.71736	7.50043	7.38765	7.58316	8.08821	7.98458	7.20747	6.83542	6.75817	5.8605	5.8948	5.98284	6.966	6.09531	5.40962	5.2627	6.22046	7.0771	6.30708	5.33929	6.88246	8.91235	8.39975	7.01985	7.72509
GRM5	-0.00689139	29	GRM5	5.0339	4.95156	4.68188	4.42897	4.51513	4.65347	4.50657	4.65102	4.57802	4.42055	4.9889	4.78351	6.61551	6.86049	6.38765	9.86977	7.45757	7.69286	6.20503	5.82097	6.36992	5.65536	6.23397	6.97543	6.66992	5.56322	8.24725	6.08861	7.32598	6.59364	7.50415	6.32251	7.76941	6.55529	7.26791	6.63287	7.18478	5.85614	6.83008	5.92152	6.88933	6.6084	7.48565
ITSN1	-0.0080238	30	ITSN1	7.22747	8.38793	9.23275	9.1783	9.08799	9.28073	9.32491	9.74999	9.55932	10.5955	9.00522	8.75553	8.58049	9.01371	9.50767	9.08869	9.07022	8.36151	9.08869	8.65206	9.00634	8.74596	8.75233	8.63036	8.77905	8.78617	9.80045	9.74508	9.17066	8.17815	8.96259	8.96771	9.4578	9.04327	9.42704	9.44789	9.1801	9.90798	9.28349	9.51049	8.45545	10.1657	8.22704
BSN	-0.0114153	31	BSN	4.63306	4.8514	4.94984	4.90541	4.87295	4.82534	5.25545	4.54299	4.8031	4.46252	5.4241	6.5802	5.48118	5.54486	6.28872	7.41524	6.80486	6.36295	6.79249	6.12539	6.21157	6.40508	6.63691	6.56051	6.40163	6.11975	7.65585	7.32855	7.17825	8.17815	7.07284	7.83459	7.79126	7.08958	6.74778	7.75049	7.24561	6.86214	6.37537	8.45912	7.53095	6.71548	7.52968
GRIN3A	-0.012327	32	GRIN3A	5.15415	5.33462	5.23741	5.18502	5.18895	5.13726	5.16602	5.26006	5.16923	5.05191	5.26101	6.34657	5.68864	5.98805	6.55924	9.46328	7.55357	7.84537	6.47673	6.05731	7.24202	6.6859	6.86214	6.96445	6.89299	6.86214	8.47395	7.777	8.08443	7.79614	7.22877	6.64848	7.37822	7.12461	7.25279	8.37922	7.84537	7.81584	7.22747	7.3063	7.10286	7.86642	6.91692
SHANK2	-0.0133722	33	SHANK2	4.96473	4.94139	6.94492	7.50553	6.90204	6.34117	6.31289	8.30308	7.91822	9.09188	5.02172	6.92214	6.29801	6.82248	7.27703	8.73646	7.97581	7.36499	6.02935	5.45326	5.83764	5.88348	6.45527	6.47486	5.67919	5.25545	8.12239	7.13907	6.43827	8.51675	7.33877	5.67329	6.95243	6.44886	7.20261	7.39424	8.34758	7.34943	8.4952	9.24525	9.38601	8.57337	9.02193
DLGAP1	-0.0139383	34	DLGAP1	2.5809	2.59684	4.17144	5.59753	4.21905	3.87045	3.76386	5.15995	5.90987	5.88462	4.7467	5.8886	4.54535	4.3325	5.11761	6.47345	5.61152	4.75005	5.44491	5.54387	6.00002	4.16715	5.88591	6.26829	6.07902	5.05472	7.61087	6.89969	8.1625	5.83641	5.79223	8.47915	8.09494	7.18106	8.00246	7.96123	7.4435	8.4534	6.26908	8.19093	7.41789	6.71548	6.14328
SLC18A3	-0.0164275	35	SLC18A3	5.19302	5.40962	5.51143	4.55774	5.06063	4.62268	5.2933	4.97621	4.75376	5.16674	5.69671	6.90387	4.62798	5.129	5.43239	5.37066	5.53653	5.64517	5.31909	6.02203	5.82199	4.90207	6.29346	5.25451	5.06356	6.00308	8.1754	7.78742	8.57971	7.05619	8.39646	8.90486	8.24527	8.43533	7.68572	9.33797	7.01121	7.96068	6.88246	7.02451	6.02265	4.48711	6.39295
NRXN1	-0.0175974	36	NRXN1	5.88138	5.81187	6.24111	6.17114	6.24026	6.0145	5.19302	5.94177	6.59988	6.90497	6.58908	6.85817	8.19442	7.80532	8.89854	10.5083	9.56965	9.88535	8.78617	7.83495	8.20383	7.34466	8.63889	8.82451	7.78107	7.4986	8.42533	8.07965	8.00566	8.94895	7.77999	8.18174	7.98795	7.57734	8.47147	7.76103	8.26027	7.55767	8.21697	8.1001	8.4977	10.155	7.7437
SLC8A3	-0.0179754	37	SLC8A3	4.77629	5.68577	5.69266	5.01898	5.6446	5.44401	4.73417	5.18573	5.18046	5.62472	6.13922	5.38519	5.61152	5.60796	6.30175	7.71691	7.02041	6.6271	7.66321	6.79677	6.89043	6.46051	7.42353	7.19558	7.3526	6.66176	8.37663	7.86176	8.32563	8.12662	8.28321	8.1555	8.27065	7.943	7.83495	8.5439	7.63445	8.65351	8.03607	8.18768	7.50953	7.57734	7.3691
STXBP6	-0.0188804	38	STXBP6	6.43853	5.2258	6.51967	7.38502	5.50598	4.99866	5.66083	6.0968	6.80211	4.37029	6.57193	6.46657	6.81799	7.33349	6.96919	8.66004	8.07523	9.00133	6.77647	7.40791	7.99267	7.82213	8.03741	7.59331	7.5897	7.17875	7.61782	7.49018	7.57326	8.43322	8.54708	6.97162	4.74409	8.12711	5.61553	2.81138	7.56693	6.98277	8.50366	9.00759	9.51773	9.65874	10.1212
SYN1	-0.0209881	39	SYN1	5.22052	5.41187	5.73711	5.08977	5.73711	5.0456	4.94562	5.1129	4.91042	5.09662	5.31984	6.1108	5.51307	5.50598	6.34423	6.74658	6.09608	6.92498	7.56693	7.55405	7.58642	7.22877	8.61957	7.61544	6.82748	7.63627	9.02524	7.93104	8.62885	8.17815	8.4923	8.83676	8.38547	8.36847	8.5357	8.22566	6.81799	7.88584	7.09105	9.03923	8.20224	7.44388	7.4164
VAT1	-0.0217632	40	VAT1	10.3386	10.0172	9.54862	9.84759	9.63189	9.99539	9.70402	9.44612	9.76133	8.54145	10.5603	10.3058	9.40473	9.54483	9.38323	8.96424	9.25986	9.00522	9.48807	9.53842	9.37653	10.2201	9.22314	9.60563	9.80833	10.0732	8.81341	9.74795	8.83121	11.1755	10.6262	9.0427	9.02329	9.66819	8.81454	9.12276	8.98758	9.38217	9.69306	11.4143	11.0604	10.5967	10.8535
DLG2	-0.0231619	41	DLG2	4.25341	4.76511	4.76349	4.99268	4.69394	4.29311	5.13841	4.6716	4.81665	4.97512	5.26746	7.34943	5.80821	5.87812	6.15693	7.90131	6.63745	7.19889	8.50407	8.39125	7.82668	8.12391	8.30416	8.4771	7.95787	8.56538	8.54858	8.62569	8.04662	8.84385	8.24975	8.12905	7.81207	7.53791	8.31955	8.94694	8.13174	8.75893	7.99535	9.1801	8.71139	8.22045	8.72913
AMPH	-0.0240771	42	AMPH	6.70325	7.58357	6.69947	6.62145	6.90154	5.41404	6.08311	6.64475	6.80021	6.29346	7.67092	8.0016	8.4008	8.22623	8.71466	10.1605	9.52143	8.769	8.32099	7.96268	8.08403	7.83459	8.83168	8.71414	7.99013	7.62876	9.20199	7.24363	9.68519	8.57069	8.98477	8.95513	9.3893	7.93572	8.27351	8.12958	8.38213	7.97018	7.83807	9.89151	9.2579	8.73532	8.1006
SV2A	-0.0273159	43	SV2A	7.53521	7.52968	8.14833	7.45696	7.88439	7.54272	8.16861	8.26549	8.22345	8.91293	8.56766	9.55794	8.75452	8.96259	9.3574	10.0859	9.16831	9.42986	8.96954	9.04498	8.9799	8.62144	9.70326	9.61	8.77337	9.16502	8.81976	7.70448	7.31941	10.5863	9.71811	6.62145	7.21158	7.85803	9.36847	7.65585	7.47529	6.83644	8.52124	10.7692	11.0044	9.56248	10.2492
RIMS1	-0.0279261	44	RIMS1	5.85062	5.5314	5.48037	5.25043	4.94459	6.15641	5.06063	5.53391	5.38896	5.448	5.13932	6.40629	6.03843	6.07693	6.51802	8.9405	7.86115	8.54474	6.80854	6.49256	6.93709	6.02315	7.55634	7.27518	5.81574	6.01645	8.63036	8.38793	8.99458	7.61677	8.10862	9.0057	9.21942	8.98213	8.48169	8.36151	7.76554	8.69377	8.67048	8.84438	8.89171	8.29483	9.03526
RIMBP2	-0.0287361	45	RIMBP2	4.11649	4.49293	4.10106	4.09458	3.96763	3.82584	3.86817	3.84868	3.83972	3.92856	5.44156	6.90154	3.66172	4.5076	7.35927	8.14535	7.80258	7.32855	6.48389	6.44406	7.01479	6.11269	6.88268	7.7054	7.40731	6.1182	7.879	8.0902	8.68528	6.95717	8.88332	8.35256	8.87013	6.82351	7.28517	9.24119	7.0278	9.05451	7.20555	9.72146	9.06956	8.86797	7.07886
ERC2	-0.0326272	46	ERC2	3.12402	3.85229	4.90423	5.95571	5.43239	5.52264	5.5842	6.55807	5.75861	5.99077	5.83927	7.22986	6.69772	6.68066	7.61274	9.64511	8.82614	7.93003	4.90854	5.3951	4.86792	5.13528	5.9578	5.35898	4.93869	5.79043	8.25384	7.47265	7.84987	6.6455	8.87847	8.12391	7.99122	7.65224	7.6942	8.30999	7.69804	8.60516	6.35814	9.64511	9.92615	10.3971	7.24808
PICALM	-0.0330159	47	PICALM	7.9116	8.5874	8.15847	7.52471	8.67249	8.42215	7.60088	7.24834	7.1153	7.67313	7.77181	7.96619	7.61635	7.37271	7.64303	7.76008	7.85182	7.14238	8.48169	7.73818	7.76209	8.35992	7.61838	7.44984	7.94743	7.70448	8.50099	8.99022	9.06184	8.72808	8.199	9.10838	9.15234	9.39157	8.88158	9.41629	9.46161	9.48042	10.1596	9.55323	9.31594	9.73329	8.62261
SNPH	-0.0335578	48	SNPH	7.0472	6.7043	6.6084	6.02124	6.5059	6.60017	6.43976	6.30374	6.3063	6.4362	6.13554	6.49911	6.46226	6.44305	7.08693	7.19948	6.64971	7.18106	8.26161	7.59957	7.85591	7.76681	8.37239	7.91972	7.69159	8.55341	9.09062	10.053	7.81943	9.60903	8.72913	9.14795	8.38007	9.44178	8.66244	9.93277	8.53687	9.12992	8.42635	8.94165	8.59876	8.12175	9.69987
GRID1	-0.0339898	49	GRID1	6.123	6.75205	6.47345	5.94254	6.3832	6.85943	6.20947	5.83957	5.9342	5.86271	5.5788	7.27703	6.6859	6.79974	7.86373	7.87094	7.57571	8.4441	9.23534	8.66192	8.90197	9.25357	8.94468	8.97864	8.90087	8.3594	8.60971	9.80356	8.39833	9.49426	9.11023	7.88773	8.56005	9.13376	8.42094	9.89889	9.50669	9.20131	9.66886	8.92338	9.36259	8.63636	9.25056
BIN1	-0.0350215	50	BIN1	7.83807	8.29387	6.81593	6.56377	7.74179	7.80005	6.42587	7.11694	6.89043	7.8825	7.29292	7.94265	7.85803	6.92059	7.58678	8.06686	7.84188	8.35294	9.92929	9.8598	9.4022	9.67311	9.92973	9.44673	9.43143	10.034	9.36136	9.98641	8.94364	9.74191	9.86077	9.40416	8.96135	9.30791	9.0913	10.2632	9.2406	9.37535	9.30362	9.53842	9.34105	8.82865	10.2399
SYNGR1	-0.0375811	51	SYNGR1	7.61175	8.75893	7.54089	7.17117	7.51146	7.6714	7.12305	6.98426	7.46496	7.45867	6.58316	7.05918	7.01479	7.00559	7.49552	7.76209	7.14286	7.42401	8.0292	7.72402	7.97365	8.29159	8.39125	7.96568	7.28829	7.74179	9.29462	9.32491	8.56925	10.1062	9.3656	9.70549	8.94895	9.36766	9.02646	9.5638	9.46161	9.42355	9.46122	9.27127	9.52072	8.32684	8.35491
RPH3A	-0.0394089	52	RPH3A	5.26101	5.33355	5.24447	4.769	4.9249	5.19404	4.83657	4.88151	5.04953	4.53412	5.58815	4.93232	4.98997	5.00919	5.09272	7.28347	6.65763	7.61175	8.05381	7.29245	7.80818	7.98795	8.36944	7.98795	7.29785	7.62458	9.37326	9.51773	9.65489	8.93838	8.7465	9.31527	9.46827	9.54089	9.62422	10.1966	8.67858	9.49723	8.27213	8.24685	7.48237	6.54924	7.39529
STXBP5	-0.04015	53	STXBP5	7.63627	6.66819	4.3413	4.75806	4.12387	5.68737	5.39215	4.03312	4.58387	4.78897	4.10556	5.56243	5.45326	5.49485	5.43544	7.34908	6.53428	5.84361	6.28022	6.34604	6.5939	5.65775	7.1568	6.68786	6.86337	6.17992	9.33629	8.56126	8.78549	9.56965	8.81396	8.34539	8.66889	8.74023	9.0069	8.62092	9.40473	8.78782	8.91619	9.32967	8.91796	9.45632	8.92219
GRIN2A	-0.0409993	54	GRIN2A	3.64746	3.34066	3.87458	4.33821	3.73075	3.52601	4.07629	4.08208	3.98023	5.07202	4.26729	7.77288	4.59425	4.80008	5.06653	7.3487	6.71243	8.29103	4.6986	4.68864	5.03504	4.5552	6.1311	4.87295	4.93501	4.45795	9.53673	8.87992	9.88917	7.90179	8.3806	9.92148	9.53996	8.72259	9.0684	10.0717	7.68172	10.2272	8.51569	6.76765	6.33929	8.13347	8.10762
PCLO	-0.0410199	55	PCLO	4.68743	4.67947	5.36566	5.84039	5.22674	4.94669	6.80854	5.03633	5.38277	6.37835	5.87882	7.848	6.61619	6.57485	6.69099	9.027	8.5	6.72239	7.22278	6.6906	6.67939	6.1646	6.833	7.34831	6.88952	6.84488	8.34901	8.17207	8.22166	8.68145	8.84722	8.53637	8.23708	7.73303	8.39689	9.60685	9.03833	8.8228	8.15805	9.66153	9.8367	10.3116	9.01649
STXBP3	-0.0424395	56	STXBP3	8.77103	8.67168	8.25779	8.63681	8.03652	8.11942	8.45955	8.99834	9.03707	9.41218	6.82945	8.02091	8.77522	8.88455	8.769	7.89918	8.01919	8.52058	10.3087	10.2005	10.6056	9.97382	10.3209	10.2632	10.4316	9.81898	9.54172	9.82357	9.84311	9.49247	9.88111	10.1657	9.34906	10.5556	9.5571	10.0412	10.0681	10.1953	10.404	9.84838	9.93363	10.2733	10.5603
SLC8A1	-0.0436432	57	SLC8A1	7.83529	7.32245	4.57391	5.13932	4.43178	3.96642	5.48742	4.80557	4.38279	4.35702	4.10713	6.67321	6.97496	7.48237	7.35485	8.06245	7.82213	7.37112	7.32387	6.52773	7.14091	7.36648	6.90451	7.14453	7.69612	6.85762	8.40665	6.8523	6.93364	9.6109	8.05508	6.53821	5.54802	7.54956	8.29103	6.76614	9.79644	6.77838	9.67833	10.498	10.2821	10.4629	8.05046
GRIA4	-0.0493482	58	GRIA4	3.27502	3.74835	3.34847	3.92662	3.20362	2.95367	2.94369	4.30407	4.1398	5.02172	3.58499	5.67396	5.8767	5.63157	7.14849	7.5074	6.1311	7.44764	6.21157	6.35264	6.6868	6.06414	7.3171	6.75588	6.44536	5.47682	9.65329	8.59167	9.26668	8.17815	8.3395	10.171	8.93937	9.09515	9.60016	9.67225	9.3893	9.32967	8.50216	9.63935	8.73585	9.544	6.32399
CASKIN1	-0.0497545	59	CASKIN1	6.1218	6.25745	6.1025	6.4617	6.2617	6.2672	5.67719	6.3993	6.84758	6.87242	7.59562	7.04277	7.08693	7.35511	7.6835	8.42841	7.26983	8.70718	8.89443	8.34972	8.47101	8.36445	9.14795	8.77163	8.42635	8.54913	9.14417	9.51242	8.23575	9.86977	8.49366	8.36488	8.79725	9.3514	8.99144	9.66061	9.66236	9.55103	9.32124	10.1767	10.5967	9.34601	9.58651
CADPS	-0.0539789	60	CADPS	4.69453	4.88651	7.62658	6.78042	6.60463	6.44406	7.24453	5.9452	6.31345	7.41111	7.10153	9.97766	7.89048	8.07572	9.2613	9.90935	9.81004	9.25986	8.84246	8.6884	8.47247	8.50733	9.63189	8.6575	8.20305	8.25981	10.1268	8.48377	10.9837	9.07966	10.2212	10.4957	10.3231	9.16529	9.98754	9.84106	8.6551	9.42484	8.65295	9.8349	9.52143	9.50669	8.44277
RAB3A	-0.0560171	61	RAB3A	7.28694	7.41085	7.43753	6.81049	7.4986	8.36752	6.48062	7.00358	7.10696	6.18411	7.11078	8.03889	7.52158	7.35127	7.98795	8.07311	7.89787	8.67004	9.33768	8.97264	9.14607	9.25509	9.38469	9.10432	8.82614	8.79836	9.59816	10.3971	8.93225	10.3635	9.84486	9.97449	9.11643	9.84657	9.97112	10.5909	9.90393	9.49618	9.43972	9.91115	10.0497	8.63935	9.78198
GRIA3	-0.068228	62	GRIA3	6.38536	7.27616	5.04159	4.7025	5.58512	6.35526	4.75126	4.72145	4.68993	5.56864	5.52005	6.7147	5.35029	5.307	6.20503	8.57173	7.91402	7.76838	8.03154	8.13521	7.88296	7.00659	8.18443	8.26407	7.88626	8.32563	10.9486	10.0786	9.84759	9.25934	9.76853	9.17207	9.8665	9.89889	10.365	10.4654	10.2647	10.284	10.0557	7.55634	8.22685	8.43927	7.70828
SCAMP1	-0.0763763	63	SCAMP1	7.90676	7.29709	6.72122	6.70226	6.827	6.76932	6.64451	6.07902	6.80595	6.38399	6.63224	7.49449	6.86107	6.98619	7.2249	7.66035	7.0278	6.70382	8.84838	8.54858	8.93777	7.04921	9.11787	8.51785	9.36201	9.62	10.7909	9.43669	9.74795	9.79859	9.31878	9.53673	10.0223	10.9064	10.5617	9.63257	10.3498	10.5495	9.85894	9.3574	10.1884	9.97766	8.2492
GRIA2	-0.0898	64	GRIA2	4.1137	3.63405	3.81682	3.22676	3.10363	3.55035	3.3817	3.63783	3.28127	3.89914	4.1398	7.18788	7.74508	8.24052	8.28018	10.7839	9.9202	10.1873	9.69217	9.47617	9.81087	8.53461	9.70646	10.2283	9.94707	9.37535	11.1266	9.88324	9.27394	9.49618	9.72861	9.77742	9.43065	9.38601	10.0433	9.76733	9.40691	9.58496	9.39219	11.5839	10.6068	10.9104	10.3169
CACNA1A	-0.104662	65	CACNA1A	6.77737	7.25493	6.63691	6.79974	6.61674	6.64524	6.58316	7.80818	7.59908	8.4295	6.50652	7.94429	6.5203	5.89968	6.8988	10.1485	8.97864	9.50481	8.769	8.78892	8.76308	7.57326	9.10971	9.28279	8.82037	8.65295	10.2421	11.0206	8.91345	10.1862	10.5748	8.87013	9.61841	10.8883	10.2128	11.2859	10.0981	11.1414	10.1643	10.7029	11.0633	10.0732	10.3673
SYN2	-0.106538	66	SYN2	5.58512	5.7049	6.45417	6.53187	6.1952	6.29801	6.603	6.76665	6.67488	6.65246	5.88591	5.64845	5.9811	6.32821	6.82748	8.63356	7.37469	8.58937	8.9062	8.36893	8.22	8.01214	9.33797	8.85971	8.01468	8.31468	10.598	9.63189	11.1869	10.1448	9.99445	10.7895	11.0005	9.63189	10.6292	11.264	9.88623	10.2798	9.36968	10.8571	10.0638	9.99944	8.61858
SYT1	-0.11771	67	SYT1	4.79297	5.89098	9.75926	8.70763	8.1001	8.88158	8.92996	7.41152	8.20692	8.59203	7.27703	10.4223	10.5325	11.0784	10.4815	11.0655	10.5815	10.2387	9.2734	8.24199	8.2367	8.34379	9.33677	9.94135	8.71083	7.9236	9.34105	9.0684	8.08682	10.3827	9.65215	9.61325	9.54554	8.70428	9.88039	9.5168	9.65975	8.28321	8.66805	12.6405	12.1661	12.4091	11.1218
NRCAM	-0.137795	68	NRCAM	6.98861	5.91073	6.63499	6.19679	6.7839	7.28517	6.40228	7.45072	6.82788	7.47879	9.59816	10.0712	9.98754	9.91903	9.61412	10.9301	10.6467	10.2236	10.0079	9.8289	10.0481	10.2375	9.85315	9.9927	9.84561	9.82613	10.8826	10.8864	11.0473	10.877	11.0812	10.5368	11.0985	10.6485	10.7277	11.4857	10.528	11.4381	10.8666	10.9207	11.625	11.0093	10.7886
SYNJ1	-0.145542	69	SYNJ1	7.14958	6.40842	5.68174	6.00762	5.76554	6.77582	6.11146	6.37537	5.67467	6.12887	6.89678	8.30763	7.28433	7.74126	7.98195	8.77103	8.40441	8.31812	7.48276	8.15847	8.13347	7.0646	8.83423	8.06822	7.59431	7.61782	10.7962	10.146	11.2669	10.2421	9.84838	10.7497	10.5939	10.645	10.6945	11.8093	10.2632	11.219	10.6842	10.8659	10.5368	11.2812	9.89791
SNAP91	-0.153381	70	SNAP91	4.00108	4.68743	4.66112	4.52679	4.04644	4.40691	3.65432	3.90491	4.66386	5.65202	5.0255	8.79216	7.20261	7.60713	8.47147	9.93277	9.18668	9.81898	8.26062	8.84773	8.73107	8.48795	9.76853	9.19382	8.38166	8.4631	11.52	10.5661	11.5699	10.0557	10.7436	11.1755	11.4381	10.8605	11.1628	10.7386	11.0068	10.9393	10.9817	10.8734	10.1596	10.742	9.41551
NSF	-0.278098	71	NSF	8.43389	9.02852	8.8553	8.09535	8.46956	8.22198	8.51953	8.93777	7.92465	8.6512	9.3514	9.92148	9.544	9.62497	10.1115	10.4466	10.0412	10.3209	10.0701	10.1202	9.99539	9.63784	11.1237	10.1408	9.64597	9.99356	12.5072	11.2268	12.5945	11.5871	11.7658	11.9809	12.6059	11.4613	11.8004	11.5982	11.7718	11.2162	11.4587	12.0645	11.9241	12.0645	10.1915
MAP2	-0.395523	72	MAP2	7.19908	7.34085	5.06063	6.86337	5.65856	6.1025	7.68262	9.14208	6.74839	6.92927	10.4925	11.6378	11.2883	11.5075	11.827	12.4174	12.2225	11.9068	11.0669	11.213	11.3932	9.62497	12.0195	11.7896	11.1292	10.972	12.7344	11.9491	12.0125	12.4009	12.1586	11.8947	12.3512	11.8093	12.3512	12.6243	12.5159	12.4543	12.5785	12.8333	12.762	12.8498	11.5075
DNAJC6	-0.531163	73	DNAJC6	8.63791	7.31399	6.19895	6.77777	6.28284	6.74085	7.1938	6.4145	6.26908	6.23772	6.0968	9.21651	8.67858	8.79405	9.9765	11.0068	10.2733	10.6536	10.8092	10.9486	10.9301	10.2052	11.4109	10.9681	10.8497	10.7011	12.7432	12.2409	12.4324	12.132	12.1945	12.4009	12.5945	12.3639	12.2928	12.8992	12.7257	12.6243	12.8049	13.0243	12.9492	13.3077	12.5705
SNAP25	-0.531368	74	SNAP25	5.81574	6.21287	5.9578	5.55041	6.25166	5.75658	5.35222	5.67228	5.81097	5.92921	6.78616	10.2272	9.24912	9.28965	10.5739	11.0916	10.5764	10.7367	11.4262	11.219	11.2465	10.6648	12.2973	11.4262	11.1579	10.9467	12.8333	12.4324	12.6405	12.8796	12.7151	12.7823	12.8144	12.8144	12.825	12.7432	12.9732	12.888	12.7344	12.6748	12.4464	12.7823	12.0507
[truncated: 1 more columns]
